# Supplementary material for: Skeletal Metastasis of Unknown Primary Origin at the Initial Visit: A Retrospective Analysis of 286 Cases
Source: PLoS One. 2015 Jun 26;10(6):e0129428. doi: 10.1371/journal.pone.0129428 (PMC4482691; doi:10.1371/journal.pone.0129428)
Supplement: S1 File — The detection rates in each step for determining final diagnosis of primary sites. Supplemental Table B1, B2. Medical histories and physical examinations in 286 cases. Supplemental Table C. Positive findings of tumor specific markers in 227 cases. Supplemental Table D. Positive findings without non-primary lesions of whole CT in 286 cases. Supplemental Table E. Bone Marrow Puncture in 42 patients. Supplemental Table F. Patients characteristics. (XLSX) [file pone.0129428.s003.xlsx]

## Sheet: Sup1
	Supplemental Table 1. The detection rates in each steps for determining final diagnosis of primary sites
		Step1 Medical history	Step2 Physical examination	Step3 Chest X-ray	Step4 Blood data	Step5 CT	Step6 Bone biopsy	Step7 Origin biopsy	Step8 BMP	Step9 PET	Total
	Lung cancer			17		43	6	6			72
	Myeloma				22	1	17		1		41
	Prostate cancer				25		1				26
	Lymphoma						18	3	1	1	23
	Kidney cancer					14	3	1			18
	Liver cancer					9	2	1			12
	Breast cancer				2	4		6			12
	Gastric cancer						1	9			10
	Pancreatic cancer					9	1				10
	Thyroid cancer					2	3	4			9
	Bile duct cancer					3	1	2			6
	Colon cancer					1		5			6
	Esophageal cancer							3			3
	Thymoma					1	1				2
	Submaxillary gland cancer							1			1
	Vaginal cancer									1	1
	Urachal cancer									1	1
	Testicular cancer						1				1
	Total	0	0	17	49	87	55	41	2	3	254
	Detection Rate	0	0	0.0594406	0.171329	0.304196	0.192308	0.143357	0.00699301	0.0104895	0.888112
	Total Detection Rate	0	0	0.0594406	0.230769	0.535	0.727	0.871	0.878	0.888	0.888112

## Sheet: Sup2-5
	Supplemental Table 2A: Medical histories in 286 (positive findinds: 7 cases)							Suplemantal Table 3. Summary: Positive findings of tumor specific markers in 227 cases (78 positive findings)
	Tumor type	Cases	Past history regarding gastric cancer						Povitive cases	Total number of examination in each tumor type	Detection rate
	Gastric cancer	2	21 years ago and 16 years ago
	Thyroid cancer	2	21 years ago and 16 years ago
	Breast cancer	2	16 years ago and 24 years ago					MM_IEP	30	41	0.731707
	Testicular cancer	1	25 years ago					Prostate cancer_PSA	24	26	0.923077
								Lymphoma_IL-2	9	23	0.391304
								Liver cancer_AFP	6	12	0.5
	Supplemental Table 2B: Physical examinations in 286 (positive findinds: 5 cases)							Liver_PIVKA-II	6	12	0.5
	Tumor type	Cases	Contents					Supplemental Table 5: Bone Marrow Puncture in 42 patients
	Breast cancer	4	Palpation of braest
	Thyroid cancer	1	Palpation of thyroid					Tumor type	Positive cases	Total number of examination in each tumor type	Detection rate
								Myeloma	21	27	0.777778
	Sipplemental Table4. Positive findings without non-primary lesions: of whole CT in 286 cases							Lymphoma	3	8	0.375
								Lung cancer	0	1	0
		Metastasis	Cases					Unknown	0	2	0
	Chest CT	Lung Metastasis	42					Prostate cancer	0	1	0
		Pleural Effusion	10					Liver cancer	0	1	0
		Mediastinal LN Swelling	10					Thymoma	0	1	0
		Cervical LN Swelling	2					Kidney cancer	0	1	0
	Abdomen-pelvic CT	Liver Metastasis	32
		Para-Aortic LN Swelling	9
		Adrenal Gland Metastasis	3
		Inguinal LN Swelling	1

## Sheet: Sup6
	Supplemental Table 6: patients characteristics
	Variables	Subcategory	No of patients	%
	Sex	Male	174	0.608392
		Female	112	0.391608
	Age (mean65.2 ,range25-93)	25-39	8	0.027972
		40-49	17	0.0594406
		50-59	58	0.202797
		60-69	96	0.335664
		70-79	79	0.276224
		80-89	26	0.0909091
		90-	2	0.00699301
	Chief Complatnt	Pain	249	0.870629
		Motility disorder	14	0.048951
		Tumor	11	0.0384615
		Perceptual disorder	10	0.034965
		Health check	2	0.00699301
	Pathological fracture	+	12	0.041958
		-	274	0.958042
	Orthopedic operation	+	32	0.111888
		-	254	0.888112
	Region of opration	extremity	27	0.0944056
		spine	4	0.013986
		pelvis	1	0.0034965
